# Supplementary material for: Differential Expression Patterns of TDP-43 in Single Moderate versus Repetitive Mild Traumatic Brain Injury in Mice
Source: Int J Mol Sci. 2021 Nov 11;22(22):12211. doi: 10.3390/ijms222212211 (PMC8621440; doi:10.3390/ijms222212211)
Supplement: Supplementary file 1 [file ijms-22-12211-s001.zip]

Archive with 1 entries (1 files):
- ijms-1426553-SI-done.pdf
